# Supplementary material for: Comprehensive functional network analysis and screening of deleterious pathogenic variants in non-syndromic hearing loss causative genes
Source: Biosci Rep. 2021 Oct 29;41(10):BSR20211865. doi: 10.1042/BSR20211865 (PMC8559308; doi:10.1042/BSR20211865)
Supplement: Supplementary File S1-S6 [file BSR-2021-1865_supp.zip]

Archive with 6 entries (6 files):
- BSR-2021-1865_suppS1.xlsx
- BSR-2021-1865_suppS2.xlsx
- BSR-2021-1865_suppS3.xlsx
- BSR-2021-1865_suppS4.xlsx
- BSR-2021-1865_suppS5.xlsx
- BSR-2021-1865_suppS6.docx
