# Supplementary material for: Comprehensive functional network analysis and screening of deleterious pathogenic variants in non-syndromic hearing loss causative genes
Source: Biosci Rep. 2021 Oct 29;41(10):BSR20211865. doi: 10.1042/BSR20211865 (PMC8559308; doi:10.1042/BSR20211865)
Supplement: Supplementary File S1-S6 [file BSR-2021-1865_supp.zip › BSR-2021-1865_suppS1.xlsx]

## Sheet: Sheet2
Group-II	Group-III	Group-IV	Group-I & Group-III	Group-II & Group-III	Group-II & Group-IV	Group-I, Group-II & Group-III	Group-I, Group-III & Group-IV	Group-II, Group-III & Group-IV	Group-I, Group-II, Group-III & Group-IV
C10orf2	MFN2	GPR98	SALL1	MITF	TMPRSS3	NEUROD1	STRC	NDP	CLIC5
ACTB	SIX5	SERPINB6	ESRRB	NF2	SLC52A3	GATA3	NEUROG1		LHFPL5
TOLLIP		OTOA	HMX2	GJA1	GRM7	FGF8	COL11A1		CDH23
SLC12A1		OR51V1	MSX1	LRP5	CACNA1D	FGFR2	EYA1		SLC26A5
PANX1		EPS8L2	FOXI1	GRHL2	KCNJ10	TGFB3	MYO7A		PAX2
CLDN9		TECTA	HMX3		OTOF	PTPN11	TPRN		FGFR1
PEAK1		CEACAM16	NOTCH1		LOXHD1	SLC44A4	COL2A1		ROR1
SLC17A9		MYH14	MAF		DIAPH1		DFNB31		ATP6V1B1
RAC1		GRXCR2	ATOH1		GJB2		PDZD7		SLC17A8
ATP1A3		COL11A2	MCM2		ATP2B2		NIPBL		CHD7
PMP22		CLRN1	HOXA2		KCNE1		HOXA1		GJB6
SMAD4		DCDC2	SOX2		KCNQ4		TRIOBP		TMC1
RAF1		ESPN	LHX3		SNAI2		SLITRK6		KCNQ1
TRPV4		CCDC50	RBPJ		MARVELD2		MYO3A		PCDH15
PROKR2		ABHD12			LRP2		POU3F4		OPA1
PDK3		COCH			GJC1		USH1G
TNC		GJB4			EDNRB		LRTOMT
POLG		MYO1A			HOMER2		USH1C
SLC22A4		CRYM			PROK2		DFNA5
FGF3		RPGR			P2RX2		USH2A
ILDR2		FAM65B			SCN9A		POU4F3
CACNA1H		OTOG			SLC26A4		GRXCR1
MET		CABP2			WFS1		SIX1
BCAP31		COL1A1					MYO15A
EDN3		COL4A3
CLCNKA		PAX3
RYR1		EYA4
ATP6V1B2		GJC3
ACTG1		DFNB59
SLC4A11		MYO6
SLC9A1		OTOGL
MPZ		TSPEAR
SLC5A7
FGFR3
LAMA3
IL13
FLNA
SLC52A2
CIB2
CACNA1B
CATSPER2
CLCNKB
HGF
ANKH
FAM115A
DMXL2
KIF5A
TP63
SLC12A2
MT-CO3
NEDD4
KCNJ13
ABCC1
ADCY1
SURF1
SLC19A2
UBC
MT-CO1
BSND
MYO1C
WLS
GJB1
