# Supplementary material for: Comprehensive functional network analysis and screening of deleterious pathogenic variants in non-syndromic hearing loss causative genes
Source: Biosci Rep. 2021 Oct 29;41(10):BSR20211865. doi: 10.1042/BSR20211865 (PMC8559308; doi:10.1042/BSR20211865)
Supplement: Supplementary File S1-S6 [file BSR-2021-1865_supp.zip › BSR-2021-1865_suppS2.xlsx]

## Sheet: dbSNP
SOX2	MYO7A	CDH23	RAC1	ACTB	OTOF	ATP2B2	EYA1	FGFR1	FGFR2	POU3F4	CHD7	SALL1
rs55683010	rs1052030	rs41281314	rs1057519874	rs104894003	rs28937591	rs61736451	rs121909195	rs121909627	rs3135755	rs104894920	rs16926453	rs104894535
rs104893799	rs28934610	rs55947063	rs1057519948	rs281875331	rs80356576	rs1064795322	rs121909196	rs121909628	rs77543610	rs104894921	rs34979623	rs104894537
rs104893800	rs35689081	rs56107171	rs1554263326	rs281875332	rs80356584	rs1575005369	rs121909197	rs121909629	rs79184941	rs104894922	rs41265246	rs104894538
rs104893801	rs41298133	rs71012280	rs1554263624	rs281875333	rs80356585	rs1575009907	rs121909198	rs121909630	rs121913474	rs104894923	rs41272437	rs113614842
rs104893802	rs41298135	rs111033247	rs1554263625	rs281875334	rs80356586		rs121909199	rs121909631	rs121913475	rs104894924	rs61743849	rs137853084
rs104893803	rs111033174	rs111033270	rs1554263626	rs368352689	rs80356587		rs121909200	rs121909632	rs121913476	rs111033343	rs61978638	rs780221020
rs104893804	rs111033175	rs111033271	rs1554264268	rs397515470	rs80356588		rs121909201	rs121909633	rs121913477	rs111033345	rs71640285	rs864321635
rs104893805	rs111033178	rs111033458	rs1583271463	rs587779769	rs80356589		rs121909202	rs121909634	rs121913478	rs267606974	rs113483301	rs864621971
rs104893806	rs111033180	rs111033473		rs587779770	rs80356590		rs139717960	rs121909635	rs121918487	rs387906502	rs114996731	rs886041236
rs104893808	rs111033181	rs111033487		rs587779771	rs80356591		rs200164773	rs121909636	rs121918488	rs397516335	rs121434338	rs886042011
rs121918652	rs111033182	rs111033536		rs587779772	rs80356593		rs201537030	rs121909637	rs121918489	rs397516336	rs121434339	rs886044708
rs387906688	rs111033187	rs115398922		rs587779773	rs80356594		rs373102227	rs121909638	rs121918490	rs398122516	rs121434340	rs1057518131
rs398122803	rs111033192	rs121908347		rs587779774	rs80356595		rs397517916	rs121909639	rs121918491	rs398122517	rs121434341	rs1057518232
rs398122915	rs111033198	rs121908348		rs587779775	rs80356596		rs397517917	rs121909640	rs121918492	rs727503377	rs121434342	rs1057518273
rs398122916	rs111033201	rs121908349		rs587779776	rs80356597		rs397517918	rs121909641	rs121918493	rs727505246	rs121434343	rs1064793257
rs398123693	rs111033202	rs121908350		rs587779777	rs80356598		rs397517919	rs121909642	rs121918494	rs730882189	rs121434344	rs1064796960
rs587776776	rs111033206	rs121908351		rs587780273	rs80356599		rs397517920	rs121909643	rs121918495	rs780027419	rs121434345	rs1085307143
rs757913217	rs111033214	rs121908352		rs755437923	rs80356600		rs529483320	rs121909644	rs121918496	rs866754647	rs181927766	rs1555475106
rs765982831	rs111033215	rs121908353		rs765265404	rs80356602		rs606231355	rs121909645	rs121918497	rs876657719	rs188188906	rs1555475120
rs771521201	rs111033227	rs121908354		rs768401130	rs80356604		rs606231356	rs121913472	rs121918498	rs878853242	rs199828744	rs1555475275
rs886041378	rs111033232	rs121908355		rs769182426	rs80356605		rs606231357	rs121913473	rs121918499	rs1060499806	rs199981784	rs1555475319
rs886043936	rs111033233	rs139287714		rs786205585	rs80356606		rs727503042	rs201490643	rs121918500	rs1085307512	rs200220845	rs1555475334
rs1085307481	rs111033238	rs142788731		rs797044950	rs111033330		rs727504494	rs267606805	rs121918501	rs1454033665	rs202141372	rs1555475342
rs1553862927	rs111033239	rs142857685		rs886039472	rs111033341		rs753245290	rs267606806	rs121918502	rs1555984518	rs202143667	rs1567316325
rs1553862958	rs111033250	rs181255269		rs886041266	rs111033342		rs869025180	rs374904700	rs121918503	rs1555984570	rs267606724	rs1597228188
rs1553862966	rs111033252	rs181611778		rs886041267	rs111033349		rs876657689	rs376416531	rs121918504	rs1569280138	rs367557471	rs1597228490
rs1553862971	rs111033259	rs183431253		rs886041270	rs111033370		rs876657690	rs397515444	rs121918505	rs1569280197	rs367615733	rs1597228550
rs1553862987	rs111033276	rs185105210		rs886041309	rs111033373		rs876657691	rs397515445	rs121918506	rs1569280235	rs369429961	rs1597228568
rs1560264167	rs111033283	rs186394654		rs886041790	rs111033383		rs886039674	rs397515446	rs121918507	rs1569280385	rs370385319	rs1597229025
rs1560264452	rs111033284	rs188098974		rs1057517888	rs111033384		rs886042006	rs397515481	rs121918508		rs371509438	rs1597229151
rs1560264973	rs111033285	rs188376296		rs1057518071	rs111033405		rs1057520766	rs398122945	rs121918509		rs371898908	rs1597229404
rs1576853494	rs111033286	rs191021194		rs1057518073	rs111033446		rs1060499603	rs398122946	rs121918510		rs372174845	rs1597229721
	rs111033287	rs191154178		rs1057518142	rs111033447		rs1064795739	rs515726222	rs281865420		rs373241264	rs1597230241
	rs111033290	rs200324241		rs1064793444	rs111033455		rs1131691667	rs515726223	rs387906676		rs373869399	rs1597230288
	rs111033337	rs200542052		rs1131691341	rs121908598		rs1481254965	rs515726224	rs387906677		rs373942842	rs1597230341
	rs111033347	rs200649500		rs1554329068	rs139525746		rs1554541834	rs515726225	rs387906678		rs374464240	rs1597230349
	rs111033376	rs201024982		rs1554329078	rs139779680		rs1554542073	rs528376963	rs387907372		rs375204972	rs1597230687
	rs111033389	rs201053044		rs1554329113	rs141235641		rs1554548840	rs557754125	rs776587763		rs375438732	rs1597230909
	rs111033390	rs201232514		rs1554329182	rs143141993		rs1554550637	rs587776835	rs777169135		rs376020564
	rs111033403	rs201297042		rs1554329216	rs143939430		rs1554596461	rs727505369	rs794727163		rs376056567
	rs111033404	rs201536811		rs1554329269	rs144800506		rs1554615511	rs727505370	rs879253718		rs377723386
	rs111033415	rs201733315		rs1554329281	rs147321712		rs1554615536	rs727505371	rs879253719		rs387906271
	rs111033426	rs202052174		rs1554329331	rs149766574		rs1563422304	rs727505373	rs879253720		rs398124317
	rs111033433	rs367928692		rs1554329516	rs150452778		rs1563422500	rs727505376	rs879253721		rs398124319
	rs111033437	rs368828743		rs1554329523	rs181805996		rs1563423589	rs727505377	rs886037837		rs398124320
	rs111033448	rs368848049		rs1554329546	rs186810296		rs1563630117	rs777345476	rs1057519036		rs398124321
	rs111033477	rs369396703		rs1554329552	rs199766465		rs1563630128	rs779707422	rs1057519037		rs398124322
	rs111033482	rs369501114		rs1554329554	rs199848801		rs1563630587	rs780009859	rs1057519038		rs528130317
	rs111033486	rs370554545		rs1554329584	rs200147906		rs1563634200	rs863223331	rs1057519039		rs554737227
	rs111033510	rs370568585		rs1554329646	rs201326023		rs1585812463	rs869025669	rs1057519040		rs587783428
	rs111033511	rs370983472		rs1562718649	rs201329629		rs1585817892	rs869025670	rs1057519041		rssnp_id
	rs116892396	rs371932558		rs1562718846	rs201613240		rs1585820240	rs869025671	rs1057519042		rs587783429
	rs121965079	rs372172457		rs1562719872	rs202086317		rs1586244371	rs869025672	rs1057519043		rs587783431
	rs121965080	rs372388344		rs1562720119	rs368148603			rs869320694	rs1057519044		rs587783432
	rs121965081	rs373269394		rs1584261979	rs368790049			rs876661332	rs1057519045		rs587783433
	rs121965082	rs373631099			rs370132645			rs876661333	rs1057519046		rs587783434
	rs121965083	rs374215303			rs370609551			rs876661334	rs1057519047		rs587783436
	rs121965084	rs375292899			rs372713647			rs876661335	rs1057519791		rs587783440
	rs121965085	rs375358318			rs397515435			rs886037634	rs1057519795		rs587783441
	rs139889944	rs375907609			rs397515579			rs886041780	rs1057519796		rs587783442
	rs142293185	rs376560330			rs397515580			rs1057518060	rs1057519797		rs587783443
	rs187165412	rs376881824			rs397515581			rs1057518218	rs1057519798		rs587783445
	rs192378817	rs377614198			rs397515582			rs1057519897	rs1057519799		rs587783446
	rs199606180	rs397517305			rs397515583			rs1057519898	rs1057519800		rs587783447
	rs199897298	rs397517313			rs397515584			rs1057519899	rs1057519854		rs587783448
	rs200848641	rs397517323			rs397515585			rs1057520536	rs1057519900		rs587783450
	rs201251963	rs397517326			rs397515586			rs1057524546	rs1057519901		rs587783451
	rs201539845	rs397517327			rs397515587			rs1060499663	rs1057520027		rs587783454
	rs201892914	rs397517328			rs397515588			rs1064793120	rs1057520028		rs587783455
	rs367668576	rs397517329			rs397515589			rs1064793121	rs1057520029		rs587783456
	rs367687624	rs397517331			rs397515590			rs1064793122	rs1057520044		rs587783457
	rs368341987	rs397517337			rs397515591			rs1064793123	rs1064796413		rs587783458
	rs368657015	rs397517341			rs397515592			rs1085307879	rs1064796452		rs587783459
	rs368877140	rs397517342			rs397515593			rs1131691929	rs1358919643		rs727503860
	rs369125667	rs397517346			rs397515594			rs1554547400	rs1434545235		rs727503861
	rs369458838	rs397517349			rs397515595			rs1554548102	rs1554907337		rs727503863
	rs369969967	rs397517350			rs397515596			rs1554548253	rs1554914180		rs748126701
	rs370740228	rs397517353			rs397515597			rs1554549628	rs1554917471		rs748504264
	rs371029653	rs397517354			rs397515598			rs1554551657	rs1554927408		rs748842029
	rs372493678	rs397517362			rs397515599			rs1554551667	rs1554928884		rs750047137
	rs372509310	rs397517367			rs397515600			rs1554551706	rs1554928978		rs755066542
	rs373147966	rs540567272			rs397515601			rs1554552774	rs1554930637		rs757160222
	rs373169422	rs547034667			rs397515602			rs1554562081	rs1564875577		rs762399977
	rs376535635	rs550384315			rs397515604			rs1554564353	rs1564919048		rs766542090
	rs376688581	rs557620034			rs397515605			rs1554570706	rs1589722765		rs766862122
	rs376764423	rs573057228			rs397515606			rs1554570813	rs1589828632		rs767368987
	rs377267777	rs727502919			rs397515607			rs1554594114			rs768184220
	rs377388669	rs727502931			rs397515608			rs1563433902			rs768313777
	rs377670513	rs727502933			rs397515609			rs1563436265			rs770166812
	rs387906699	rs727503841			rs397515610			rs1563626890			rs771806027
	rs387906700	rs727504455			rs397515611			rs1563627742			rs773047607
	rs397516281	rs727504761			rs483353049			rs1586083500			rs777652245
	rs397516283	rs745571683			rs483353050			rs1586111679			rs780953224
	rs397516284	rs747955135			rs530821443			rs1586172462			rs786200873
	rs397516285	rs750027965			rs727503352			rs1586287678			rs786200969
	rs397516290	rs750803248			rs727504639			rs1586287963			rs786204200
	rs397516291	rs750880909			rs727504936			rs1586315809			rs794727293
	rs397516294	rs753886326			rs727505359			rs1586375906			rs794727295
	rs397516295	rs756147087			rs753580324			rs1586379523			rs794727298
	rs397516301	rs756336099			rs758918226						rs794727423
	rs397516303	rs758382198			rs781688103						rs794727569
	rs397516304	rs761913744			rs879255246						rs797044725
	rs397516305	rs762118583			rs1057518840						rs797044919
	rs397516308	rs762226905			rs1060499805						rs797045461
	rs397516310	rs763721044			rs1064795233						rs797045463
	rs397516312	rs767004225			rs1064795376						rs797045465
	rs397516315	rs769433759			rs1207102900						rs797045467
	rs397516316	rs769742202			rs1274464930						rs797045468
	rs397516317	rs773464867			rs1403112959						rs797045469
	rs397516320	rs775093336			rs1443739332						rs797045470
	rs397516321	rs776354402			rs1553353527						rs797045471
	rs397516322	rs776501112			rs1553356452						rs797045472
	rs397516323	rs778251205			rs1558464965						rs797045473
	rs397516324	rs786205612			rs1558472243						rs863224517
	rs397516326	rs794727649			rs1558480402						rs863224518
	rs397516327	rs796051860			rs1558482554						rs863224843
	rs397516330	rs796051861			rs1558485249						rs863224856
	rs397516331	rs866435331			rs1558488902						rs864309609
	rs397516332	rs876657636			rs1558489384						rs864622455
	rs527236085	rs876657680			rs1558490542						rs864622523
	rs530520654	rs876657682			rs1558492758						rs875989879
	rs548172627	rs876657754			rs1572399804						rs878855031
	rs564622720	rs876657756									rs878855032
	rs570316231	rs878853337									rs878975068
	rs606231379	rs1039517349									rs879255410
	rs727503329	rs1052484950									rs886039523
	rs727504023	rs1057519500									rs886039526
	rs727504541	rs1057520661									rs886039527
	rs730880367	rs1057520662									rs886039528
	rs746667217	rs1057524265									rs886039636
	rs747656448	rs1060499714									rs886039688
	rs748080151	rs1060499788									rs886039881
	rs750358148	rs1060499789									rs886040962
	rs750647872	rs1060499790									rs886040978
	rs751242455	rs1060499791									rs886040980
	rs751769391	rs1060499792									rs886040981
	rs754104546	rs1060499793									rs886040982
	rs755934966	rs1064795044									rs886040983
	rs757460257	rs1064795722									rs886040984
	rs760251968	rs1190307769									rs886040985
	rs760292207	rs1200012430									rs886040986
	rs761469964	rs1230303971									rs886040987
	rs766641715	rs1253419936									rs886040988
	rs767615975	rs1264310782									rs886040989
	rs768513428	rs1270566026									rs886040990
	rs768594224	rs1278603247									rs886040991
	rs773844428	rs1292050472									rs886040992
	rs773945008	rs1344509500									rs886040994
	rs775792432	rs1377982927									rs886040995
	rs776930594	rs1390562340									rs886040996
	rs781790246	rs1474524543									rs886040997
	rs781811444	rs1554856042									rs886040998
	rs781951909	rs1554857840									rs886041000
	rs781988557	rs1554858698									rs886041163
	rs781989117	rs1554862262									rs886041166
	rs782063761	rs1554871816									rs886041167
	rs782064437	rs1554874373									rs886041169
	rs782077721	rs1554874879									rs886041170
	rs782131913	rs1554874884									rs886041575
	rs782163200	rs1554874900									rs886041729
	rs782166819	rs1554876990									rs886041808
	rs782252317	rs1554877007									rs886041933
	rs782255281	rs1554877797									rs886042024
	rs782276748	rs1554877806									rs886042039
	rs782292032	rs1564749141									rs886042312
	rs782350886	rs1564759653									rs886043750
	rs782384464	rs1564791773									rs886043945
	rs782396605	rs1564794944									rs886063038
	rs782397746	rs1564795354									rs1021645395
	rs782432573	rs1564796487									rs1057517713
	rs782468194	rs1564796673									rs1057517956
	rs782539587	rs1564803868									rs1057517957
	rs782598897	rs1564805114									rs1057518576
	rs782661097	rs1564807887									rs1057518891
	rs782694195	rs1564808024									rs1057519423
	rs782787126	rs1589292855									rs1057520712
	rs782808261	rs1589384283									rs1057520734
	rs797044489	rs1589420011									rs1057521077
	rs797044490	rs1589424694									rs1057521078
	rs797044491	rs1589438942									rs1057524501
	rs797044510	rs71012280									rs1060499560
	rs797044511	rs71012280									rs1060499937
	rs797044512	rs71012280									rs1060503180
	rs797044513	rs71012280									rs1060503181
	rs797044516	rs71012280									rs1060503182
	rs797044518	rs71012280									rs1060503183
	rs797044658	rs397517350									rs1060503184
	rs868979094	rs397517367									rs1060503185
	rs869312181	rs753886326									rs1060503187
	rs876657415	rs796051860									rs1060503188
	rs876657416	rs796051860									rs1060503189
	rs876657417	rs796051861									rs1064793083
	rs876657654										rs1064793084
	rs876657655										rs1064793346
	rs876657712										rs1064793432
	rs876657713										rs1064793463
	rs878853235										rs1064793664
	rs878853236										rs1064793769
	rs878853237										rs1064793909
	rs878853376										rs1064793962
	rs878853378										rs1064793972
	rs878864531										rs1064793994
	rs886037762										rs1064793996
	rs914189193										rs1064794040
	rs1057517774										rs1064794248
	rs1057517857										rs1064795519
	rs1057518040										rs1064796242
	rs1057519225										rs1064796255
	rs1060499651										rs1064796615
	rs1060499716										rs1064796926
	rs1060499800										rs1085307582
	rs1060499801										rs1085307830
	rs1060499802										rs1131690787
	rs1060499803										rs1131691420
	rs1064793208										rs1131691733
	rs1064794012										rs1131691892
	rs1064796130										rs1131692039
	rs1131691833										rs1131692153
	rs1171417339										rs1131692325
	rs1188637368										rs1320897198
	rs1192104600										rs1341064149
	rs1199012623										rs1360515765
	rs1224819887										rs1436515577
	rs1226046110										rs1554581005
	rs1253943370										rs1554581127
	rs1268984037										rs1554581198
	rs1279918132										rs1554581277
	rs1296612982										rs1554581354
	rs1299898646										rs1554581399
	rs1324244950										rs1554581501
	rs1338605788										rs1554581646
	rs1343207038										rs1554581657
	rs1383147250										rs1554581674
	rs1386887007										rs1554581757
	rs1397834886										rs1554581814
	rs1398609491										rs1554588671
	rs1403288739										rs1554588675
	rs1446588093										rs1554588712
	rs1453053718										rs1554588769
	rs1472566324										rs1554591598
	rs1472611150										rs1554591634
	rs1479835169										rs1554593023
	rs1480697910										rs1554593049
	rs1485456037										rs1554597465
	rs1555051384										rs1554597507
	rs1555051390										rs1554597512
	rs1555051455										rs1554597677
	rs1555051567										rs1554597716
	rs1555061466										rs1554597952
	rs1555062984										rs1554598013
	rs1555067598										rs1554598029
	rs1555067667										rs1554599035
	rs1555069238										rs1554599036
	rs1555069242										rs1554599065
	rs1555072299										rs1554599462
	rs1555076948										rs1554600522
	rs1555078942										rs1554600530
	rs1555080760										rs1554600538
	rs1555082041										rs1554600633
	rs1555082145										rs1554601654
	rs1555085978										rs1554602459
	rs1555090168										rs1554602465
	rs1555090171										rs1554602466
	rs1555090294										rs1554602557
	rs1555090368										rs1554602564
	rs1555090885										rs1554602587
	rs1555091636										rs1554602588
	rs1555092993										rs1554603151
	rs1555093028										rs1554603276
	rs1555095933										rs1554603293
	rs1555096070										rs1554603550
	rs1555096223										rs1554603552
	rs1555099541										rs1554603589
	rs1555100200										rs1554603672
	rs1555100273										rs1554603818
	rs1555100315										rs1554603963
	rs1555100603										rs1554603970
	rs1555100625										rs1554604059
	rs1555101858										rs1554604441
	rs1555102041										rs1554604772
	rs1555102147										rs1554604915
	rs1555102843										rs1554605030
	rs1555103458										rs1554605128
	rs1555103532										rs1554605972
	rs1555105118										rs1554605973
	rs1555105135										rs1554606033
	rs1555105202										rs1554606274
	rs1555106609										rs1554606367
	rs1555107286										rs1554606375
	rs1555107555										rs1554606910
	rs1555109612										rs1554607313
	rs1565402473										rs1563559321
	rs1565430886										rs1563559596
	rs1565455391										rs1563560018
	rs1565469959										rs1563560149
	rs1591224147										rs1563560493
	rs1591277785										rs1563560966
	rs1591286221										rs1563595095
	rs1591286671										rs1563595101
	rs1591287317										rs1563595385
	rs1591310948										rs1563607193
	rs1591369118										rs1563618176
	rs1591378140										rs1563625351
	rs1591467894										rs1563636399
	rs1591467918										rs1563643394
	rs1591470904										rs1563644066
	rs1591479405										rs1563645417
	rs1591496649										rs1563648905
	rs1591514873										rs1563649180
	rs1052030										rs1563656016
	rs1052030										rs1563659678
	rs1052030										rs1563659730
	rs111033187										rs1563660938
	rs111033187										rs1563661595
	rs111033187										rs1563662791
	rs111033192										rs1563664199
	rs111033232										rs1563669432
	rs111033232										rs1563670964
	rs111033276										rs1563671108
	rs111033347										rs1563674316
	rs111033347										rs1563674576
	rs111033448										rs1586247124
	rs111033448										rs1586248834
	rs111033477										rs1586249038
	rs121965084										rs1586249559
	rs397516303										rs1586249808
	rs397516304										rs1586251038
	rs397516326										rs1586341013
	rs397516326										rs1586341138
	rs730880367										rs1586350727
	rs754104546										rs1586350854
	rs1064793208										rs1586350990
											rs1586352770
											rs1586379156
											rs1586389286
											rs1586389310
											rs1586389368
											rs1586389929
											rs1586389979
											rs1586390136
											rs1586390236
											rs1586393514
											rs1586393556
											rs1586393639
											rs1586405367
											rs1586417729
											rs1586418093
											rs1586419356
											rs1586419497
											rs1586420419
											rs1586426486
											rs1586426507
											rs1586432203
											rs1586440484
											rs1586440620
											rs1586444410
											rs1586444636
											rs1586446101
											rs1586446578
											rs1586449004
											rs1586451506
											rs1586452701
											rs1586452965
											rs1586453267
											rs1586453329
											rs1586453824
											rs1586460329
											rs1586462917
											rs1586463029
											rs1586468521
