# Supplementary material for: Comprehensive functional network analysis and screening of deleterious pathogenic variants in non-syndromic hearing loss causative genes
Source: Biosci Rep. 2021 Oct 29;41(10):BSR20211865. doi: 10.1042/BSR20211865 (PMC8559308; doi:10.1042/BSR20211865)
Supplement: Supplementary File S1-S6 [file BSR-2021-1865_supp.zip › BSR-2021-1865_suppS3.xlsx]

## Sheet: SIFT_Result
SOX2	rs104893802	L97P
	rs104893805	R74P
	rs104893806	N46K
	rs121918652	G130A
MYO7A	rs28934610	R201H
	rs28934610	R212H
	rs111033174	T154M
	rs111033174	T165M
	rs111033175	D1152G
	rs111033175	D1961G
	rs111033175	D2010G
	rs111033175	D1972G
	rs111033178	R1229Q
	rs111033178	R1240Q
	rs111033178	R421Q
	rs111033206	G508D
	rs111033206	G519D
	rs111033214	E1159K
	rs111033214	E1170K
	rs111033214	E351K
	rs111033215	R1025Q
	rs111033215	R1834Q
	rs111033215	R1883Q
	rs111033215	R1845Q
	rs111033250	G1124E
	rs111033250	G1933E
	rs111033250	G1982E
	rs111033250	G1944E
	rs111033283	G203R
	rs111033283	G214R
	rs111033284	R241H
	rs111033284	R230H
	rs111033286	A446V
	rs111033286	A457V
	rs111033482	Q1178P
	rs111033482	Q1167P
	rs121965080	R201C
	rs121965080	R212C
	rs121965084	N447I
	rs121965084	N458I
	rs199606180	P1029L
	rs199606180	P1838L
	rs199606180	P1887L
	rs199606180	P1849L
	rs199897298	G1159V
	rs199897298	G340V
	rs199897298	G1148V
	rs368657015	L1809P
	rs368657015	L1858P
	rs368657015	L1000P
	rs368657015	L1820P
	rs369125667	A26V
	rs372509310	G7R
	rs373169422	E1316K
	rs373169422	E1327K
	rs373169422	E508K
	rs377267777	E1763K
	rs377267777	E1812K
	rs377267777	E954K
	rs377267777	E1774K
	rs387906700	R384H
	rs387906700	R395H
CDH23	rs111033536	A3195V
	rs111033536	A950V
	rs139287714	N439S
	rs139287714	N244S
	rs139287714	N25S
	rs139287714	N479S
	rs181611778	V1716I
	rs188098974	S535G
	rs188098974	S754G
	rs188376296	D238N
	rs200542052	I1126F
	rs200542052	I712F
	rs200542052	I931F
	rs200649500	R752C
	rs200649500	R557C
	rs200649500	R338C
	rs200649500	R792C
	rs201053044	V1013M
	rs201053044	V1053M
	rs201053044	V818M
	rs201053044	V599M
	rs201297042	T537M
	rs201297042	T342M
	rs201297042	T577M
	rs201297042	T123M
	rs202052174	R2613H
	rs202052174	R368H
	rs376560330	R969Q
	rs376560330	R774Q
	rs41281314	T1214A
	rs111033270	R1751Q
	rs111033271	D2153N
	rs121908347	Q1501H
	rs121908348	D2050N
	rs121908349	D2207N
	rs121908351	D1346N
	rs121908352	F1893S
	rs121908353	R3194W
	rs121908353	R949W
	rs121908354	P245L
	rs121908354	P30L
	rs121908354	P285L
	rs121908355	R306Q
	rs121908355	R301Q
	rs121908355	R346Q
	rs121908355	R91Q
	rs183431253	G2022S
	rs201536811	R1065W
	rs201536811	R870W
	rs201536811	R651W
	rs368848049	R1890C
	rs369501114	D2700N
	rs369501114	D455N
	rs372388344	D3301N
	rs372388344	D1056N
	rs375907609	R3048W
	rs375907609	R803W
ACTB	rs104894003	R183W
	rs281875331	N12D
	rs281875332	L65V
	rs281875333	R196C
	rs281875334	R196H
	rs368352689	E364Q
OTOF	rs28937591	P1825A
	rs28937591	P1058A
	rs28937591	P1135A
	rs80356586	I515T
	rs80356596	L1011P
	rs80356596	L264P
	rs80356596	L321P
	rs80356605	R1939Q
	rs80356605	R1172Q
	rs80356605	R1249Q
	rs80356606	P1987R
	rs80356606	P1220R
	rs80356606	P1297R
	rs111033349	R1792H
	rs111033349	R1025H
	rs111033349	R1102H
	rs111033405	I1573T
	rs111033405	I806T
	rs111033405	I883T
	rs121908598	P1220R
	rs121908598	P1987R
	rs201326023	R1172Q
	rs201326023	R1939Q
	rs370609551	A343V
	rs370609551	A400V
	rs370609551	A1090V
EYA1	rs121909196	R440Q
	rs121909196	R434Q
	rs121909196	R405Q
	rs121909196	R439Q
	rs121909196	R407Q
	rs121909196	R406Q
	rs121909197	R541G
	rs121909197	R547G
	rs121909197	R514G
	rs121909197	R513G
	rs121909197	R546G
	rs121909197	R512G
	rs121909198	E362K
	rs121909198	E357K
	rs121909198	E363K
	rs121909198	E330K
	rs121909198	E329K
	rs121909199	G391S
	rs121909199	G420S
	rs121909199	G393S
	rs121909199	G392S
	rs121909199	G426S
	rs121909199	G425S
	rs121909201	L499R
	rs121909201	L505R
	rs121909201	L472R
	rs121909201	L471R
	rs121909201	L504R
	rs121909201	L470R
FGFR1	rs121909629	V516M
	rs121909629	V597M
	rs121909629	V607M
	rs121909629	V518M
	rs121909629	V605M
	rs121909629	V638M
	rs121909630	A78S
	rs121909630	A198S
	rs121909630	A165S
	rs121909630	A167S
	rs121909630	A159S
	rs121909630	A168S
	rs121909631	Y374C
	rs121909631	Y405C
	rs121909631	Y283C
	rs121909631	Y366C
	rs121909631	Y372C
	rs121909631	Y285C
	rs121909632	N239I
	rs121909632	N322I
	rs121909632	N241I
	rs121909632	N328I
	rs121909632	N361I
	rs121909632	N330I
	rs121909635	G238S
	rs121909635	G235S
	rs121909635	G237S
	rs121909635	G148S
	rs121909635	G146S
	rs121909635	G268S
	rs121909635	G229S
	rs121909638	L334S
	rs121909638	L340S
	rs121909638	L373S
	rs121909638	L342S
	rs121909638	L253S
	rs121909638	L251S
	rs121909640	G40S
	rs121909640	G48S
	rs121909640	G81S
	rs121909641	P277L
	rs121909641	P397L
	rs121909641	P364L
	rs121909641	P358L
	rs121909641	P366L
	rs121909642	P631S
	rs121909642	P712S
	rs121909642	P722S
	rs121909642	P633S
	rs121909642	P720S
	rs121909642	P753S
	rs121909643	Q754H
	rs121909643	Q762H
	rs121909643	Q795H
	rs121909643	Q764H
	rs121909643	Q673H
	rs121909643	Q675H
	rs121909644	D677Y
	rs121909644	D758Y
	rs121909644	D768Y
	rs121909644	D679Y
	rs121909644	D766Y
	rs121909644	D799Y
	rs121909645	R281Q
	rs121909645	R242Q
	rs121909645	R250Q
	rs121909645	R251Q
	rs121909645	R248Q
	rs267606805	P631H
	rs267606805	P712H
	rs267606805	P722H
	rs267606805	P633H
	rs267606805	P720H
	rs267606805	P753H
FGFR2	rs121913474	C268R
	rs121913474	C294R
	rs121913474	C383R
	rs121913476	N433K
	rs121913476	N547K
	rs121913476	N549K
	rs121913476	N550K
	rs121913476	N437K
	rs121913476	N461K
	rs121913476	N460K
	rs121913476	N432K
	rs121913476	N435K
	rs121913477	S372C
	rs121913477	S144C
	rs121913477	S283C
	rs121913477	S258C
	rs121913477	S260C
	rs121913477	S257C
	rs121913477	S284C
	rs121913477	S373C
	rs121913478	Y263C
	rs121913478	Y375C
	rs121913478	Y376C
	rs121913478	Y287C
	rs121913478	Y260C
	rs121918487	C227Y
	rs121918487	C253Y
	rs121918487	C114Y
	rs121918487	C342Y
	rs121918488	C114R
	rs121918488	C227R
	rs121918488	C253R
	rs121918488	C342R
	rs121918488	C342S
	rs121918488	C227S
	rs121918488	C253S
	rs121918488	C114S
	rs121918489	Y340H
	rs121918489	Y225H
	rs121918489	Y251H
	rs121918489	Y112H
	rs121918490	S354C
	rs121918490	S239C
	rs121918490	S265C
	rs121918490	S126C
	rs121918492	A344G
	rs121918492	A229G
	rs121918492	A255G
	rs121918492	A116G
	rs121918494	S347C
	rs121918494	S258C
	rs121918494	S232C
	rs121918494	S119C
	rs121918495	T341P
	rs121918495	T226P
	rs121918495	T252P
	rs121918495	T113P
	rs121918496	C227W
	rs121918496	C253W
	rs121918496	C114W
	rs121918496	C342W
	rs121918497	Q289P
	rs121918497	Q200P
	rs121918497	Q174P
	rs121918497	Q61P
	rs121918499	W290C
	rs121918499	W175C
	rs121918499	W201C
	rs121918499	W62C
	rs121918500	K292E
	rs121918500	K177E
	rs121918500	K64E
	rs121918500	K203E
	rs121918501	W290G
	rs121918501	W175G
	rs121918501	W201G
	rs121918501	W62G
	rs121918501	W290R
	rs121918501	W175R
	rs121918501	W201R
	rs121918501	W62R
	rs121918502	S351C
	rs121918502	S236C
	rs121918502	S262C
	rs121918502	S123C
	rs121918505	S267P
	rs121918505	S39P
	rs121918505	S152P
	rs121918505	S178P
	rs121918506	E157A
	rs121918506	E563A
	rs121918506	E448A
	rs121918506	E476A
	rs121918506	E565A
	rs121918506	E477A
	rs121918506	E451A
	rs121918506	E449A
	rs121918506	E337A
	rs121918506	E566A
	rs121918506	E453A
	rs121918508	A559T
	rs121918508	A560T
	rs121918508	A420T
	rs121918508	A532T
	rs121918508	A531T
	rs121918508	A534T
	rs121918508	A646T
	rs121918508	A648T
	rs121918508	A649T
	rs121918508	A536T
	rs121918509	A626T
	rs121918509	A511T
	rs121918509	A539T
	rs121918509	A628T
	rs121918509	A540T
	rs121918509	A629T
	rs121918509	A514T
	rs121918509	A512T
	rs121918509	A516T
	rs121918509	A400T
	rs121918509	A220T
	rs387906677	M392R
	rs387906678	Y382D
	rs387906678	Y381D
	rs387906678	Y293D
	rs387906678	Y267D
	rs387906678	Y292D
	rs387906678	Y266D
	rs387906678	Y153D
	rs387906678	Y269D
POU3F4	rs104894921	L317W
	rs104894922	K334E
	rs104894923	R330S
	rs104894924	R323G
	rs387906502	A312V
CHD7	rs121434338	I1028V
	rs121434339	L1257R
	rs121434341	R2319S
	rs121434343	G2108R
	rs121434344	S834F
