# Supplementary material for: Comprehensive functional network analysis and screening of deleterious pathogenic variants in non-syndromic hearing loss causative genes
Source: Biosci Rep. 2021 Oct 29;41(10):BSR20211865. doi: 10.1042/BSR20211865 (PMC8559308; doi:10.1042/BSR20211865)
Supplement: Supplementary File S1-S6 [file BSR-2021-1865_supp.zip › BSR-2021-1865_suppS4.xlsx]

## Sheet: PredictSNP1
SOX2	rs104893806	N46K	0.87	0.84	0.88	0.74	0.81	0.79	0.85
	rs104893805	R74P	0.87	0.92	0.88	0.74	0.68	0.79	0.85
	rs104893802	L97P	0.87	0.88	0.88	0.74	0.81	0.46	0.72
	rs121918652	G130A	0.74		0.45	0.67	0.4	0.66	0.61
ACTB	rs281875331	N12D	0.87	0.59	0.86	0.59	0.45	0.79	0.81
	rs281875332	L65V	0.76	0.72	0.68	0.59	0.68	0.79	0.5
	rs104894003	R183W	0.61	0.64	0.88	0.59	0.45	0.79	0.55
	rs281875333	R196C	0.76	0.57	0.82	0.74	0.63	0.79	0.58
	rs281875334	R196H	0.61	0.7	0.82	0.74	0.63	0.53	0.67
	rs368352689	E364Q	0.87	0.41	0.86	0.74	0.55	0.79	0.56
EYA1	rs121909201	L499R	0.87	0.88	0.88	0.74	0.81	0.79	0.89
	rs121909201	L505R	0.87	0.88	0.88	0.74	0.81	0.79	0.89
	rs121909198	E363K	0.76	0.62	0.88	0.74	0.81	0.79	0.55
	rs121909199	G426S	0.76	0.43	0.88	0.59	0.56	0.79	0.5
	rs121909196	R439Q	0.61	0.46	0.88	0.67	0.55	0.61	0.62
	rs121909196	R440Q	0.61	0.7	0.82	0.67	0.59	0.53	0.72
	rs121909197	R547G	0.65	0.57	0.82	0.67	0.4	0.46	0.62
FGFR1	rs121909640	G48S	0.61	0.79	0.82	0.74	0.81	0.79	0.5
	rs121909630	A167S	0.6	0.76	0.59	0.67	0.4	0.79	0.71
	rs121909635	G237S	0.72	0.77	0.77	0.59	0.81	0.79	0.62
	rs121909645	R250Q	0.65		0.82	0.67	0.54	0.79	0.56
	rs121909632	N330I	0.72	0.75	0.82	0.74	0.81	0.79	0.56
	rs121909638	L342S	0.55	0.78	0.58	0.59	0.64	0.79	0.56
	rs121909641	P366L	0.75	0.74	0.61	0.67	0.63	0.67	0.61
	rs121909638	L373S	0.83	0.76	0.58	0.67	0.69	0.84	0.61
	rs121909631	Y374C	0.72	0.68	0.82	0.74	0.65	0.53	0.56
	rs121909629	V607M	0.76	0.76	0.77	0.74	0.81	0.79	0.5
	rs267606805	P722H	0.87	0.77	0.88	0.74	0.81	0.79	0.72
	rs121909642	P722S	0.87	0.57	0.82	0.74	0.81	0.79	0.62
	rs121909643	Q764H	0.63	0.76	0.58	0.67	0.61	0.79	0.56
	rs121909644	D768Y	0.76	0.63	0.73	0.74	0.81	0.79	0.62
FGFR2	rs121918497	Q200P	0.75	0.71	0.82	0.67	0.87	0.76	0.67
	rs121918490	S239C	0.75	0.77	0.51	0.67	0.72	0.79	0.67
	rs121918505	S267P	0.72	0.64	0.86	0.74	0.5	0.79	0.56
	rs121918497	Q289P	0.72	0.66	0.88	0.74	0.65	0.79	0.56
	rs121918499	W290C	0.76	0.65	0.88	0.74	0.81	0.79	0.87
	rs121918501	W290G	0.76	0.7	0.88	0.74	0.81	0.79	0.89
	rs121918501	W290R	0.87	0.59	0.88	0.74	0.81	0.79	0.87
	rs121918500	K292E	0.65	0.77	0.88	0.59	0.45	0.79	0.72
	rs121918489	Y340H	0.72	0.77	0.82	0.74	0.68	0.79	0.89
	rs121918495	T341P	0.72	0.7	0.86	0.74	0.6	0.79	0.62
	rs121918488	C342R	0.87	0.51	0.88	0.74	0.6	0.53	0.89
	rs121918488	C342S	0.72	0.8	0.88	0.74	0.81	0.79	0.81
	rs121918496	C342W	0.76	0.63	0.88	0.74	0.81	0.79	0.85
	rs121918487	C342Y	0.76	0.73	0.88	0.74	0.81	0.79	0.85
	rs121918492	A344G	0.61	0.74	0.86	0.74	0.68	0.79	0.5
	rs121918494	S347C	0.72	0.79	0.86	0.74	0.65	0.79	0.62
	rs121918502	S351C	0.61	0.77	0.82	0.74	0.6	0.79	0.55
	rs121918490	S354C	0.61	0.79	0.82	0.74	0.41	0.79	0.55
	rs121913477	S372C	0.6	0.77	0.51	0.59	0.69	0.79	0.56
	rs121913478	Y375C	0.61	0.75	0.77	0.74	0.59	0.79	0.5
	rs387906678	Y381D	0.61	0.71	0.86	0.59	0.6	0.79	0.5
	rs121918509	A511T	0.83	0.73	0.89	0.67	0.87	0.76	0.77
	rs121913476	N549K	0.72	0.76	0.86	0.59	0.81	0.79	0.56
	rs121918506	E565A	0.87	0.76	0.86	0.74	0.68	0.53	0.81
	rs121918509	A628T	0.87	0.86	0.82	0.74	0.81	0.79	0.72
	rs121918509	A629T	0.87	0.72	0.77	0.59	0.81	0.79	0.81
	rs121918508	A648T	0.76	0.64	0.77	0.59	0.81	0.79	0.72
POU3F4	rs387906502	A312V	0.87	0.86	0.82	0.59	0.65	0.79	0.62
	rs104894921	L317W	0.87	0.75	0.86	0.74	0.81	0.79	0.72
	rs104894924	R323G	0.87	0.84	0.86	0.74	0.81	0.79	0.62
	rs104894923	R330S	0.87	0.66	0.88	0.74	0.81	0.79	0.89
	rs104894922	K334E	0.87	0.77	0.82	0.74	0.68	0.79	0.81
CHD7	rs121434339	L1257R	0.87	0.81	0.88	0.74	0.81	0.79	0.85
	rs121434343	G2108R	0.87		0.88	0.74	0.81	0.79	0.85
	rs121434341	R2319S	0.72		0.77	0.59	0.65	0.79	0.58
	rs121434338	I1028V	0.83	0.68	0.89	0.67	0.68	0.61	0.55
	rs121434344	S834F	0.87		0.88	0.74	0.81	0.79	0.81
OTOF	rs80356586	I515T	0.87	0.66	0.73	0.74	0.56	0.79	0.72
	rs80356596	L1011P	0.87	0.86	0.88	0.74	0.81	0.79	0.62
	rs111033405	I1573T	0.87	0.77	0.86	0.74	0.81	0.79	0.72
	rs111033349	R1792H	0.87	0.63	0.88	0.74	0.81	0.79	0.72
	rs201326023	R1939Q	0.87	0.57	0.88	0.74	0.81	0.79	0.62
	rs80356606	P1987R	0.87	0.88	0.88	0.74	0.81	0.79	0.87
	rs370609551	A1090V	0.61	0.56	0.59	0.67	0.63	0.79	0.61
	rs28937591	P1825A	0.61	0.65	0.88	0.67	0.59	0.79	0.72
	rs80356605	R1249Q	0.83		0.83	0.67	0.76	0.82	0.77
MYO7A	rs111033174	T165M	0.87	0.62	0.88	0.74	0.81	0.79	0.81
	rs121965080	R212C	0.87	0.91	0.82	0.74	0.81	0.79	0.85
	rs28934610	R212H	0.87	0.77	0.86	0.74	0.81	0.79	0.81
	rs111033283	G214R	0.87	0.88	0.82	0.74	0.81	0.79	0.85
	rs111033284	R241H	0.87	0.77	0.88	0.74	0.81	0.79	0.72
	rs121965084	N447I	0.87	0.57	0.88	0.74	0.81	0.79	0.81
	rs121965084	N458I	0.87	0.75	0.88	0.74	0.63	0.79	0.62
	rs111033206	G519D	0.87	0.59	0.82	0.74	0.55	0.79	0.72
	rs111033482	Q1178P	0.87	0.56	0.88	0.59	0.63	0.79	0.85
	rs368657015	L1858P	0.87	0.56	0.88	0.59	0.63	0.79	0.85
	rs372509310	G7R	0.76	0.65	0.88	0.74	0.81	0.79	0.72
	rs369125667	A26V	0.74	0.72	0.72	0.67	0.54	0.73	0.83
	rs387906700	R395H	0.76	0.71	0.86	0.74	0.81	0.79	0.81
	rs111033286	A457V	0.51	0.74	0.82	0.59	0.64	0.79	0.5
	rs199897298	G1159V	0.76		0.88	0.74	0.65	0.79	0.5
	rs111033214	E1170K	0.76	0.73	0.88	0.74	0.81	0.79	0.81
	rs111033178	R1240Q	0.72	0.79	0.88	0.74	0.81	0.79	0.89
	rs373169422	E1327K	0.61	0.76	0.86	0.74	0.81	0.79	0.5
	rs368657015	L1809P	0.76		0.88	0.74	0.81	0.79	0.5
	rs377267777	E1812K	0.87		0.88	0.74	0.81	0.79	0.89
	rs111033215	R1883Q	0.87		0.88	0.74	0.81	0.79	0.56
	rs199606180	P1887L	0.87		0.88	0.59	0.81	0.79	0.56
	rs111033250	G1982E	0.61	0.65	0.86	0.74	0.43	0.79	0.67
	rs111033175	D2010G	0.61	0.78	0.86	0.74	0.54	0.79	0.5
