# Supplementary material for: Comprehensive functional network analysis and screening of deleterious pathogenic variants in non-syndromic hearing loss causative genes
Source: Biosci Rep. 2021 Oct 29;41(10):BSR20211865. doi: 10.1042/BSR20211865 (PMC8559308; doi:10.1042/BSR20211865)
Supplement: Supplementary File S1-S6 [file BSR-2021-1865_supp.zip › BSR-2021-1865_suppS5.xlsx]

## Sheet: PredictSNP2
OTOF	rs80356586	I515T	Exonic	Nonsynonymous	87	60	72	80	61	51
	rs80356596	L1011P	Exonic	Nonsynonymous	87	84	77	82	61	51
	rs111033405	I1573T	Exonic	Nonsynonymous	87	80	71	80	61	?
	rs111033349	R1792H	Exonic	Nonsynonymous	87	84	77	56	61	?
	rs201326023	R1939Q	Exonic	Nonsynonymous	87	51	77	56	61	?
	rs80356606	P1987R	Exonic	Nonsynonymous	87	52	71	81	61	52
FGFR1	rs121909642	P722S	Exonic	Nonsynonymous	0.87	0.52	0.77	0.73	0.62	0.51
	rs267606805	P722H	Exonic	Nonsynonymous	0.87	0.51	0.67	0.72	0.62	0.51
FGFR2	rs121918506	E565A	Exonic	Nonsynonymous	0.87	0.8	0.66	0.83	0.62	0.5
	rs121918509	A628T	Exonic	Nonsynonymous	0.87	0.8	0.77	0.83	0.62	0.51
	rs121918509	A629T	Exonic	Nonsynonymous	0.87	0.8	0.77	0.83	0.62	0.51
	rs121918501	W290R	Exonic	Nonsynonymous	0.87	0.84	0.67	0.83	0.62	?
	rs121918488	C342R	Exonic	Nonsynonymous	0.87	0.54	0.62	0.83	0.62	?
